# Supplementary material for: Heterogenous Clinical Landscape in a Consanguineous Malonic Aciduria Family
Source: Int J Mol Sci. 2021 Nov 23;22(23):12633. doi: 10.3390/ijms222312633 (PMC8658006; doi:10.3390/ijms222312633)
Supplement: Supplementary file 1 [file ijms-22-12633-s001.zip]

Archive with 1 entries (1 files):
- ijms-1444989-supplementary.xlsx
