# Supplementary material for: Heterogenous Clinical Landscape in a Consanguineous Malonic Aciduria Family
Source: Int J Mol Sci. 2021 Nov 23;22(23):12633. doi: 10.3390/ijms222312633 (PMC8658006; doi:10.3390/ijms222312633)
Supplement: Supplementary file 1 [file ijms-22-12633-s001.zip › ijms-1444989-supplementary.xlsx]

## Sheet: TableS1
Class	Variable	This paper	This paper	Kasapkara et al. 2021	Lee et al. 2020	Chapel-Crespo et al. 2019	Chapel-Crespo et al. 2019	Chapel-Crespo et al. 2019	Chapel-Crespo et al. 2019	Chapel-Crespo et al. 2019	Chapel-Crespo et al. 2019	Chapel-Crespo et al. 2019	Chapel-Crespo et al. 2019	Chapel-Crespo et al. 2019	Ersoy et al. 2017	Liu et al. 2015	Polinati et al. 2015	Baertling et al. 2014	Baertling et al. 2014	Celato et al. 2012	Xue et al. 2012	Prada et al. 2012	Footitt et al. 2010	Footitt et al. 2010	Salomons et al. 2007	Salomons et al. 2007	Salomons et al. 2007	Salomons et al. 2007	Salomons et al. 2007	Salomons et al. 2007	Salomons et al. 2007	Salomons et al. 2007	Salomons et al. 2007	Salomons et al. 2007	Malvagia et al. 2007	de Wit et al. 2006	Ficicioglu et al. 2005	Wightman et al. 2003	Wightman et al. 2003	Wightman et al. 2003	Wightman et al. 2003	Wightman et al. 2003	Gao et al. 1999	Krishnamoorthy et al. 1999	Büyükgebiz et al. 1998	Henderson et al. 1998	Henderson et al. 1998	Yano et al. 1997	Krawinkel et al. 1994
Id_data	ID_in_paper	Case 1	Case 2			1	2	3	4	5	6	7	8	9				P4	P3				Proband's sister	Proband	P1	P2	P3	P4	P5	P6	P7	P8	P9	P7's brother				San1	San2	San3	Rib1	Dou1				Brother 1	Brother 2
Id_data	patient_ID	P53	P54	P52	P51	P42	P43	P44	P45	P46	P47	P48	P49	P50	P41	P40	P39	P37	P38	P36	P35	P34	P32	P33	P22	P23	P24	P25	P26	P27	P28	P29	P30	P31	P21	P20	P19	P14	P15	P16	P17	P18	P13	P12	P11	P9	P10	P8	P7
Clinical_data	Sex	M	M	M	M	M	M	F	M	M	M	M	F	M	M	F	F	F	F	M	M	F	F	M	M	M	M	F	M	M	F	F		M	M	F	M	F	F	M	F	M	M		F			M	M
Clinical_data	Consanguineous parents	1	1	1	0								1		1	0	0			0	0		1			1	1	1			1			1	0	1		0	0	1	0		0		1			0	1
Clinical_data	Feeding difficulties	1		1	1												1				0	0													1	1		1	0									1	1
Clinical_data	Failure to thrive		1	1	0	0	0	0	0	0	0	0	0	1	1	0	1				0	0	1						0			0				1		0	0	1		0							0
Clinical_data	Developmental delay	1	1	1	1	1	1	1	0	1	1	0	0	1	1	0	1		1	1	1	0	1	0	1	1	1	0	1	1	1	0			1	1	1	0	0	1	1	0		1		1	1	1	1
Clinical_data	Lethargy			1	0																				1						1	0
Clinical_data	Digestive symptoms	1	1																												1																	1	1
Clinical_data	Hypotonia	1		1		0	1	1	0	1	1	1	0	1	1		1				0									1							1				1		1	1	1				1
Clinical_data	Microcephaly		1			1	1	0	0	1		0	1	1	1																					1												1
Clinical_data	Speech delay	1	1		1	1	1	1	0	1	1	1	0	0	1				1	1	1													1			1							1			1
Clinical_data	Seizures	1	1			1	0	0	0	0	1	0	0	1		0	1			0	0		0		0	0	0	0	1	0	0				1	0		1	0	1	1	0		0				1	1
Clinical_data	Age at diagnosis (months)	0	60	14	3	0	0	0	0	6	0	0	0	0	12	115	6	0	0	0	18	0	0	9							10	0			0	24	5	6	7	144	21	0	10	48	0	108	168	48	0
Clinical_data	Age at "presentation" (months)	0	60	0	60										12	115	204	7	84	24	36	10	54	9	156	30	120	18	6		24	6		216	4.5	54	18	72	15	216	36			84	0				11
Clinical_data	Age first symptoms (months)	0	24	14	0												0	2		24	18	5	0.5	9		0		0		20	10				0	1	2	6		16	13	0	0	9	0	20		0	0
Clinical_data	No symptoms at age of presentation																															1							1
Clinical_data	Dead at time of presentation													1										1											1								1		1
Clinical_data	Diagnostic delay (age at diagnosis-age at first symptoms)	0	36	14	3												6				0			0							0				0	23	3	0		128	8	0	10	39	0	88		48	0
Clinical_data	Renal dysplasia																			1			0															0	0	0	0		1	0					0
Clinical_data	Cardiomyopathy	1	0	1	1	1	0	1	0	1	1	1	0	1	1	0		1	0	1	0	1	1	1	0	1		1	1						1	0	1	1	1	0	0	0	1	0				1	0
Medical_imaging	Cardiac function (ejection fraction (%))			32	28										57			46				50	18														21											28
Medical_imaging	Abnormal brain MRI	1			0	1	0	1	0	1	1			0	1	0	1			0	1							1							1	1					1			0		0	0		1
Laboratory_investigations	Diagnosis by NBS				0		1	1	1	1	1	1	1	1				1	1	1		1										1
Laboratory_investigations	Metabolic acidosis					1				1	1					0				0	0	0	0		1			1	1			0			1	1	0	1	0	1	0	1		0	1			1	1
Laboratory_investigations	Hypoglycemia	1				1					1					0	1			0	0	0	0					1	1			0		1	1	0	0	1	0	1	0	1		0	1			1	1
Laboratory_investigations	Low free carnitine	1			1		1	0	1	1				0	0													1			1				1			1	1									1	1
Laboratory_investigations	C3DC	1			1										1		1	1	1	1	1	1	1								1	1	1		1	1	1									1		1
Laboratory_investigations	Urinary malonic acid	1	1	1	1	1	1	1	1	1				1	1	1	1	1	1	1	1	1		1							1	1			1	1	1	1	1	1	1	1	1	1	1	1	1	1	1
Laboratory_investigations	Urinary malonic acid (mmol/mol creat)			471	815										270		118	340													731	1447	1153	2700	1780	276	270					1379			100				260
Laboratory_investigations	Urinary methylmalonic acid	1	1	1		0	1	1	0	1				1	1	0	0			1	1	1		1							1	1			1	1	1	1	1					1	1			1	1
Laboratory_investigations	Elevated ammoniemia															0	0			0								1							0	1	0								0				1
Molecular_investigations	Molecular variant 1 (NM_012213.2)	c.346C>T	c.346C>T	c.175A>T	c.1A>G	Deletion exon 1 and 5'UTR	c.640_641+2del	Deletion exon 5	c.365T>C	Deletion exon 5	c.641+4_641+7del	c.22_34dup	c.929G>C	Deletion exon 5	c.13_14insG	Deletion exons 1 to 3	c.2T>A	Deletion exons 1 to 5	Deletion exons 1 to 5	c.672G>A	c.920T>G	c.393_400del	c.197del	Unknown	c.560C>G	c.796C>T	c.796C>T	c.481del	5'UTR deletion	c.1319G>T	c.949-14A>G	c.899G>T	c.799-1983_949-1293del	Unknown	c.772_775del	=	Unknown	c.59dup	c.59dup	c.1151_1159del	c.206C>T	c.482T>C	c.638_641del	Unknown	Unknown	Unknown	Unknown	c.84_108del	c.393C>G
Molecular_investigations	Molecular variant 2 (NM_012213.2)	c.346C>T	c.346C>T	c.175A>T	Deletion exons 1 to 3	Deletion exon 1 and 5'UTR	c.640_641+2del	Deletion exon 5	c.1152G>T	Deletion exon 5	c.641+4_641+7del	c.799-3C>G	c.929G>C	Deletion exon 5	c.13_14insG	c.911G>A	c.454C>A	Deletion exons 1 to 5	Deletion exons 1 to 5	c.869C>T	Deletion exon 1	c.393_400del	c.197del	Unknown	Deletion exons 1 to 5	c.796C>T	c.796C>T	c.481del	5'UTR deletion	c.1367A>C	c.949-14A>G	c.1430C>T	c.799-1983_949-1293del	Unknown	c.772_775del	=	Unknown	c.634dup	c.634dup	c.1151_1159del	Unknown	Unknown	c.638_641del	Unknown	Unknown	Unknown	Unknown	c.84_108del	c.393C>G
Molecular_investigations	p. variant 1	p.(Gln116*)	p.(Gln116*)	p.(Lys59*)	p.?	p.?	p.(Glu214Glyfs*)	p.?	p.(Leu122Pro)	p.?	p.?	p.(Arg12Leufs*)	p.(Arg310Pro)	p.?	p.(Pro6Alafs*)	p.?	p.?	p.?	p.?	p.(Trp224*)	p.(Leu307Arg)	p.(Leu133Alafs*)	p.(Gly66Valfs*)		p.(Ser187*)	p.(Gln266*)	p.(Gln266*)	p.(Leu161Cysfs*)	p.?	p.(Ser440Ile)	p.?	p.(Gly300Val)	p.?		p.(Thr258Valfs*)	No messenger		p.(Arg21Alafs*)	p.(Arg21Alafs*)	p.(Trp384_Gln386del)	p.(Ala69Val)	p.(Leu161Pro)	p.(Ser213Argfs*)					p.(Gln31Profs*)	p.(Tyr131*)
Molecular_investigations	p. variant 2	p.(Gln116*)	p.(Gln116*)	p.(Lys59*)	p.?	p.?	p.(Glu214Glyfs*)	p.?	p.(Trp384Cys)	p.?	p.?	p.?	p.(Arg310Pro)	p.?	p.(Pro6Alafs*)	p.(Gly304Glu)	p.(His142Asn)	p.?	p.?	p.(Ser290Phe)	p.?	p.(Leu133Alafs*)	p.(Gly66Valfs*)		p.0	p.(Gln266*)	p.(Gln266*)	p.(Leu161Cysfs*)	p.?	p.(Tyr456Ser)	p.?	p.(Ser477Phe)	p.?		p.(Thr258Valfs*)	No messenger		p.(Ile212Asnfs*)	p.(Ile212Asnfs*)	p.(Trp384_Gln386del)			p.(Ser213Argfs*)					p.(Gln31Profs*)	p.(Tyr131*)
Molecular_investigations	Origin of variant 1	Paternal/maternal (homozygous)	Paternal/maternal (homozygous)	Paternal/maternal (homozygous)	Maternal	Paternal/maternal (homozygous)	Paternal/maternal (homozygous)	Paternal/maternal (homozygous)		Paternal/maternal (homozygous)	Paternal/maternal (homozygous)		Paternal/maternal (homozygous)	Paternal/maternal (homozygous)	Paternal/maternal (homozygous)	Maternal	Maternal	Paternal/maternal (homozygous)	Paternal/maternal (homozygous)		Paternal	Paternal/maternal (homozygous)	Paternal/maternal (homozygous)		Paternal	Paternal/maternal (homozygous)	Paternal/maternal (homozygous)	Paternal/maternal (homozygous)	Paternal/maternal (homozygous)		Paternal/maternal (homozygous)				Maternal (UPD 16q24)			Unknown	Unknown	Paternal/maternal (homozygous)		Unknown	Paternal/maternal (homozygous)					Paternal/maternal (homozygous)	Paternal/maternal (homozygous)
Molecular_investigations	Origin of variant 2	Paternal/maternal (homozygous)	Paternal/maternal (homozygous)	Paternal/maternal (homozygous)	Paternal	Paternal/maternal (homozygous)	Paternal/maternal (homozygous)	Paternal/maternal (homozygous)		Paternal/maternal (homozygous)	Paternal/maternal (homozygous)		Paternal/maternal (homozygous)	Paternal/maternal (homozygous)	Paternal/maternal (homozygous)	Paternal	de novo	Paternal/maternal (homozygous)	Paternal/maternal (homozygous)		Maternal	Paternal/maternal (homozygous)	Paternal/maternal (homozygous)		Maternal	Paternal/maternal (homozygous)	Paternal/maternal (homozygous)	Paternal/maternal (homozygous)	Paternal/maternal (homozygous)		Paternal/maternal (homozygous)				Maternal (UPD 16q24)			Unknown	Unknown	Paternal/maternal (homozygous)		Unknown	Paternal/maternal (homozygous)					Paternal/maternal (homozygous)	Paternal/maternal (homozygous)
Molecular_investigations	Type of variant 1	Substitution	Substitution	Substitution	Substitution	Large deletion	Small deletion	Large deletion	Substitution	Large deletion	Small deletion	Small duplication	Substitution	Large deletion	Small insertion	Large deletion	Substitution	Large deletion	Large deletion	Substitution	Substitution	Small deletion	Small deletion		Substitution	Substitution	Substitution	Small deletion	Large deletion	Substitution	Substitution	Substitution	Large deletion		Small deletion			Small duplication	Small duplication	Small deletion	Substitution	Substitution	Small deletion					Small deletion	Substitution
Molecular_investigations	Type of variant 2	Substitution	Substitution	Substitution	Large deletion	Large deletion	Small deletion	Large deletion	Substitution	Large deletion	Small deletion	Intronic	Substitution	Large deletion	Small insertion	Substitution	Substitution	Large deletion	Large deletion	Substitution	Large deletion	Small deletion	Small deletion		Large deletion	Substitution	Substitution	Small deletion	Large deletion	Substitution	Substitution	Substitution	Large deletion		Small deletion			Small duplication	Small duplication	Small deletion			Small deletion					Small deletion	Substitution
Molecular_investigations	Consequence variant 1	Nonsense	Nonsense	Nonsense	Loss of start codon	Unknown	Frameshift	Unknown	Missense	Unknown	Unknown	Frameshift	Missense	Unknown	Frameshift	Unknown	Loss of start codon	Unknown	Unknown	Nonsense	Missense	Frameshift	Frameshift		Nonsense	Nonsense	Nonsense	Frameshift	Unknown	Missense	Unknown	Missense	Unknown		Frameshift			Frameshift	Frameshift	Deletion without frameshift	Missense	Missense	Frameshift					Frameshift	Nonsense
Molecular_investigations	Consequence variant 2	Nonsense	Nonsense	Nonsense	Unknown	Unknown	Frameshift	Unknown	Missense	Unknown	Unknown	Unknown	Missense	Unknown	Frameshift	Missense	Missense	Unknown	Unknown	Missense	Unknown	Frameshift	Frameshift		Unknown	Nonsense	Nonsense	Frameshift	Unknown	Missense	Unknown	Missense	Unknown		Frameshift			Frameshift	Frameshift	Deletion without frameshift			Frameshift					Frameshift	Nonsense
[truncated: 6 more columns]

## Sheet: TableS2
cDNA (NM_012213.2)	protein	Exon	Type	Consequence	Consequence on length
5'UTR deletion	p.?	5'UTR	Large deletion	Unknown	Unknown
c.1151_1159del	p.(Trp384_Gln386del)	5	Small deletion	In-frame deletion	Missense/In-frame
c.1152G>T	p.(Trp384Cys)	5	Substitution	Missense	Missense/In-frame
c.119T>C	p.(Met40Thr)	1	Substitution	Missense	Missense/In-frame
c.13_14insG	p.(Pro6Alafs*)	1	Small insertion	Frameshift	Truncating
c.1319G>T	p.(Ser440Ile)	5	Substitution	Missense	Missense/In-frame
c.1367A>C	p.(Tyr456Ser)	5	Substitution	Missense	Missense/In-frame
c.1430C>T	p.(Ser477Phe)	5	Substitution	Missense	Missense/In-frame
c.175A>T	p.(Lys59*)	1	Substitution	Nonsense	Truncating
c.197del	p.(Gly66Valfs*)	1	Small deletion	Frameshift	Truncating
c.1A>G	p.?	1	Substitution	Loss of start codon	Truncating
c.206C>T	p.(Ala69Val)	1	Substitution	Missense	Missense/In-frame
c.22_34dup	p.(Arg12Leufs*)	1	Small duplication	Frameshift	Truncating
c.2T>A	p.?	1	Substitution	Loss of start codon	Truncating
c.346C>T	p.(Gln116*)	1	Substitution	Nonsense	Truncating
c.365T>C	p.(Leu122Pro)	1	Substitution	Missense	Missense/In-frame
c.393_400del	p.(Leu133Alafs*)	1	Small deletion	Frameshift	Truncating
c.393C>G	p.(Tyr131*)	1	Substitution	Nonsense	Truncating
c.454C>A	p.(His142Asn)	1	Substitution	Missense	Missense/In-frame
c.475del	p.(Ala159Profs*)	1	Small deletion	Frameshift	Truncating
c.481del	p.(Leu161Cysfs*)	1	Small deletion	Frameshift	Truncating
c.482T>C	p.(Leu161Pro)	1	Substitution	Missense	Missense/In-frame
c.560C>G	p.(Ser187*)	2	Substitution	Nonsense	Truncating
c.59dup	p.(Arg21Alafs*)	1	Small duplication	Frameshift	Truncating
c.634dup	p.(Ile212Asnfs*)	2	Small duplication	Frameshift	Truncating
c.638_641del	p.(Ser213Argfs*)	2	Small deletion	Frameshift	Truncating
c.640_641+2del	p.(Glu214Glyfs*2)	2	Small deletion	Splicing	Truncating
c.641+4_641+7del	p.?	intron 2	Small deletion	Splicing	Truncating
c.672G>A	p.(Trp224*)	3	Substitution	Nonsense	Truncating
c.772_775del	p.(Thr258Valfs*)	3	Small deletion	Frameshift	Truncating
c.796C>T	p.(Gln266*)	3	Substitution	Nonsense	Truncating
c.799-1983_949-1293del	p.?	4	Large deletion	Unknown	Truncating
c.799-3C>G	p.?	4	Substitution	Splicing	Truncating
c.84_108del	p.(Gln31Profs*)	1	Small deletion	Frameshift	Truncating
c.869C>T	p.(Ser290Phe)	4	Substitution	Missense	Missense/In-frame
c.899G>T	p.(Gly300Val)	4	Substitution	Missense	Missense/In-frame
c.8G>A	p.(Gly3Asp)	1	Substitution	Missense	Missense/In-frame
c.911G>A	p.(Gly304Glu)	4	Substitution	Missense	Missense/In-frame
c.920T>G	p.(Leu307Arg)	4	Substitution	Missense	Missense/In-frame
c.929G>C	p.(Arg310Pro)	4	Substitution	Missense	Missense/In-frame
c.949-14A>C	p.?	intron 4	Substitution	Splicing	Truncating
c.949-14A>G	p.?	intron 4	Substitution	Splicing	Truncating
Exon 1 and 5'UTR deletion	p.?	1	Large deletion	Unknown	Truncating
Exon 1 deletion	p.?	1	Large deletion	Unknown	Truncating
Exon 5 deletion	p.?	5	Large deletion	Unknown	Truncating
Exons 1 to 3 deletion	p.?	1 to 3	Large deletion	Unknown	Truncating
Exons 1 to 5 deletion	p.?	1 to 5	Large deletion	Unknown	Truncating
